# Supplementary material for: Genomic Prediction of Average Daily Gain, Back-Fat Thickness, and Loin Muscle Depth Using Different Genomic Tools in Canadian Swine Populations
Source: Front Genet. 2021 Jun 3;12:665344. doi: 10.3389/fgene.2021.665344 (PMC8209496; doi:10.3389/fgene.2021.665344)
Supplement: Supplementary Table 4 — The results of Tukey tests using Model 5 (yij = μ + Mi + Bj + eij). y is the accuracy of prediction for the trait, μ is the overall mean, M is the fixed effect of genomic evaluation method, B is the fixed effect of breed, and e is the random residual effect. [file Table_4.XLSX]

## Sheet: Tukey-tests
Tukey-tests among prediction methods							Tukey-tests among breeds
Backfat thickness	diff	lwr	upr	p adj			Backfat thickness	diff	lwr	upr	p adj
BayesCπ-BayesC	1.87333	-8.55606	12.3027	0.967541			Landrace-Duroc	12.848	6.16617	19.5298	0.0014747
GBLUP-BayesC	0.686667	-9.74272	11.1161	0.999269			Yorkshire-Duroc	6.03	-0.651834	12.7118	0.0753525
PA-BayesC	-18.6367	-29.0661	-8.20728	0.0017884			Yorkshire-Landrace	-6.818	-13.4998	-0.136166	0.0459017
ssGBLUP-BayesC	2.63333	-7.79606	13.0627	0.899372
GBLUP-BayesCπ	-1.18667	-11.6161	9.24272	0.99392			Average daily gain	diff	lwr	upr	p adj
PA-BayesCπ	-20.51	-30.9394	-10.0806	0.0009405			Landrace-Duroc	10.416	6.47439	14.3576	0.0001714
ssGBLUP-BayesCπ	0.76	-9.66939	11.1894	0.998911			Yorkshire-Duroc	6.556	2.61439	10.4976	0.0036356
PA-GBLUP	-19.3233	-29.7527	-8.89394	0.0014063			Yorkshire-Landrace	-3.86	-7.80161	0.0816101	0.0545444
ssGBLUP-GBLUP	1.94667	-8.48272	12.3761	0.962887
ssGBLUP-PA	21.27	10.8406	31.6994	0.0007331			Loin muscle depth	diff	lwr	upr	p adj
							Landrace-Duroc	11.238	6.47369	16.0023	0.0003786
Average daily gain	diff	lwr	upr	p adj			Yorkshire-Duroc	7.45	2.68569	12.2143	0.0052408
BayesCπ-BayesC	2	-4.15229	8.15229	0.791091			Yorkshire-Landrace	-3.788	-8.55231	0.976308	0.11804
GBLUP-BayesC	2.35333	-3.79896	8.50563	0.687186
PA-BayesC	-13.8467	-19.999	-7.69437	0.0003686
ssGBLUP-BayesC	2.92333	-3.22896	9.07563	0.51365
GBLUP-BayesCπ	0.353333	-5.79896	6.50563	0.999573
PA-BayesCπ	-15.8467	-21.999	-9.69438	0.0001401
ssGBLUP-BayesCπ	0.923333	-5.22896	7.07562	0.982943
PA-GBLUP	-16.2	-22.3523	-10.0477	0.0001194
ssGBLUP-GBLUP	0.57	-5.58229	6.72229	0.997231
ssGBLUP-PA	16.77	10.6177	22.9223	9.27e-05
Loin muscle depth	diff	lwr	upr	p adj
BayesCπ-BayesC	2.98667	-4.44974	10.4231	0.651057
GBLUP-BayesC	3.02667	-4.40974	10.4631	0.64085
PA-BayesC	-6.86333	-14.2997	0.573072	0.0719156
ssGBLUP-BayesC	3.2	-4.23641	10.6364	0.596684
GBLUP-BayesCπ	0.04	-7.39641	7.47641	1
PA-BayesCπ	-9.85	-17.2864	-2.41359	0.0114521
ssGBLUP-BayesCπ	0.213333	-7.22307	7.64974	0.999973
PA-GBLUP	-9.89	-17.3264	-2.45359	0.0111879
ssGBLUP-GBLUP	0.173333	-7.26307	7.60974	0.999988
ssGBLUP-PA	10.0633	2.62693	17.4997	0.0101165
